# Supplementary material for: Interrogating two extensively self-targeting Type I CRISPR-Cas systems in Xanthomonas albilineans reveals distinct anti-CRISPR proteins that block DNA degradation
Source: Nucleic Acids Res. 2023 Nov 28;52(2):769–83. doi: 10.1093/nar/gkad1097 (PMC10810201; doi:10.1093/nar/gkad1097)
Supplement: gkad1097_Supplemental_Files [file gkad1097_supplemental_files.zip]

Archive with 2 entries (2 files):
- Xal self-targeting SI Tables.xlsx
- Xal self-targeting SI.pdf
