# Supplementary material for: Interrogating two extensively self-targeting Type I CRISPR-Cas systems in Xanthomonas albilineans reveals distinct anti-CRISPR proteins that block DNA degradation
Source: Nucleic Acids Res. 2023 Nov 28;52(2):769–83. doi: 10.1093/nar/gkad1097 (PMC10810201; doi:10.1093/nar/gkad1097)
Supplement: gkad1097_Supplemental_Files [file gkad1097_supplemental_files.zip › Xal self-targeting SI Tables.xlsx]

## Sheet: Table S1
Name	Lab number	Description	Source	Addgene number	benchling link
p70a_deGFP	CBS-338	deGFP-reporter plasmid with p70a promoter	commercially available at arbor bioscience	-	https://benchling.com/s/seq-U3rbd9AzzncflxwpHcQn?m=slm-hQMrBEElEUo4N8eMyOcW
p70a_deGFP_sc101	CBS-4056	deGFP-reporter plasmid with p70a promoter and sc101 ori	this study	-	https://benchling.com/s/seq-7oSWqvFQVCgOtpvnaD3J?m=slm-92qtCvXA7eVhtHgZiGBA
p70a_T7RNAP	CBS-011	expressing T7 RNA-Polymerase	Garamella et al. 2016 (PMID: 26818434)	-	https://benchling.com/s/seq-Mm5rTePyuv6PwZftgKtY?m=slm-dDGstExMbHF6TipFITr1
pAcr_1_J23105	CBS-2709	encoding X. albilineans putative acr_1 with J23105 promoter	this study	-	https://benchling.com/s/seq-I5dMKExbOl60LbowaE5G?m=slm-OaFLCPMXYXB6jlvRbrOH
pAcr_1_T7	CBS-130	encoding X. albilineans putative acr_1 with T7 promoter	this study	-	https://benchling.com/s/seq-7xiycvJ87lJvbQzi7RFI?m=slm-qQVqg48dZka1dWT9b4JM
pAcr_10_T7	CBS-080	encoding X. albilineans putative acr_10 with T7 promoter	this study	-	https://benchling.com/s/seq-Bw59WnGliECP8WfaWp98?m=slm-ml6E93rHJE4loQTYB0z7
pAcr_11_T7	CBS-074	encoding X. albilineans putative acr_11 with T7 promoter	this study	-	https://benchling.com/s/seq-DisT4DLOcjN95KwRcSob?m=slm-wZOCeTRToWwq1W1rMU8T
pAcr_12_T7	CBS-073	encoding X. albilineans putative acr_12 with T7 promoter	this study	-	https://benchling.com/s/seq-7rDDpfsesuTH5ppOrslx?m=slm-glA44vwpvqevllQljeGK
pAcr_13_T7	CBS-066	encoding X. albilineans putative acr_13 with T7 promoter	this study	-	https://benchling.com/s/seq-Jf9I2W34LMwtAyc5a4xW?m=slm-6GHNVtm4HGpId9TBlzSa
pAcr_14_T7	CBS-065	encoding X. albilineans putative acr_14 with T7 promoter	this study	-	https://benchling.com/s/seq-NYvzniE9uJqNwbsEOq9h?m=slm-xgU1gAylhN0eDrKhngC9
pAcr_15_J23115	CBS-4317	encoding X. albilineans putative acr_15 with J23115 promoter	this study	-	https://benchling.com/s/seq-seMC6XPJvhbrifekBHZQ?m=slm-85RSJOyhQNtCefMjRlko
pAcr_15_T7	CBS-595	encoding X. albilineans putative acr_15 with T7 promoter	this study	-	https://benchling.com/s/seq-vkO4l0EMmYEyYJ8t7ysG?m=slm-H7d5sdNCodFtyypVZCKR
pAcr_16_T7	CBS-596	encoding X. albilineans putative acr_16 with T7 promoter	this study	-	https://benchling.com/s/seq-h0b16N2kcnEf39UDv7PG?m=slm-piaeXGiVCBEx2yg6wZ9L
pAcr_17_T7	CBS-597	encoding X. albilineans putative acr_17 with T7 promoter	this study	-	https://benchling.com/s/seq-O7fjwVIGui0P3PWhwpW5?m=slm-BE9VpPt1CTDBFJ5wPUnw
pAcr_2_T7	CBS-131	encoding X. albilineans putative acr_2 with T7 promoter	this study	-	https://benchling.com/s/seq-665wewgEX9ygVriMI9Ff?m=slm-4TE6HyxJv8d6VqKQe37m
pAcr_3_J23105	CBS-4236	encoding X. albilineans putative acr_3 with J23105 promoter	this study	-	https://benchling.com/s/seq-TkIFCu5j7HnFTmvRvhGk?m=slm-6nfo3V5XNammk8yliRHC
pAcr_3_T7	CBS-132	encoding X. albilineans putative acr_3 with T7 promoter	this study	-	https://benchling.com/s/seq-v3TIRhaHlGQ8bTTx0NKR?m=slm-P8wwNIcuMMh6dO950zth
pAcr_4_T7	CBS-133	encoding X. albilineans putative acr_4 with T7 promoter	this study	-	https://benchling.com/s/seq-jKTie638BytRoVMIHMJe?m=slm-x2G9jUvDTpIF1csqDd2g
pAcr_5_J23105	CBS-4238	encoding X. albilineans putative acr_5 with J23105 promoter	this study	-	https://benchling.com/s/seq-ZmkqOTcddyBiAFsiN9Y0?m=slm-2szntwy6TXqhT8WuCm2Y
pAcr_5_T7	CBS-134	encoding X. albilineans putative acr_5 with T7 promoter	this study	-	https://benchling.com/s/seq-gJSdrc3khIEO80QNIBaq?m=slm-M7QI4d4UzQkoGMWwJgHJ
pAcr_6_T7	CBS-088	encoding X. albilineans putative acr_6 with T7 promoter	this study	-	https://benchling.com/s/seq-7xmzx0rkJCM7sznyEnzK?m=slm-Aflvwwkpzl1tLVYBtwwE
pAcr_7_J23105	CBS-4240	encoding X. albilineans putative acr_7 with J23105 promoter	this study	-	https://benchling.com/s/seq-pb1C7gHWPXnCSNDPFDDE?m=slm-y8tAcgbGqH3wXXki1LJj
pAcr_7_T7	CBS-087	encoding X. albilineans putative acr_7 with T7 promoter	this study	-	https://benchling.com/s/seq-0DFIqDWIzuLeGP8Ode7p?m=slm-pY5PJpIjo9dTJ8lYBeZK
pAcr_8_T7	CBS-083	encoding X. albilineans putative acr_8 with T7 promoter	this study	-	https://benchling.com/s/seq-j3cgisQSAk2o2Cbrtrx8?m=slm-MxKnLvTWVlw7npd5pjkl
pAcr_9_T7	CBS-081	encoding X. albilineans putative acr_9 with T7 promoter	this study	-	https://benchling.com/s/seq-v86H3m3GtizMP2YTPt4c?m=slm-21nxKgU5d5oA2E6NTAxp
pAcrIF12_T7	CBS-2207	encoding acrIF12 with T7 promoter	this study	-	https://benchling.com/s/seq-zmJ0ouukLb32DSs2uzG5?m=slm-vTPa9EZ2JVqroQp4FRiP
pAcrIF3_T7	CBS-2307	encoding acrIF13 with T7 promoter	this study	-	https://benchling.com/s/seq-yjNWLtN0dsfTXNnk1lOE?m=slm-a5gm2OBnyFWhnPFWgvjC
pXalb_IC_Cas3	CBS-072	encoding X. albilineans type I-C cas3	Wimmer et al. 2022 (PMID: 35216669)	178766	https://benchling.com/s/seq-K1gKu7mphxNtFUUozMjl?m=slm-7cDREmJiR8iLiGaUhgKt
pXalb_IC_Cas3_J23105	CBS-4152	encoding X. albilineans type I-C cas3 with J23105 promoter	this study	-	https://benchling.com/s/seq-Gfx1xTzClaIXNp9kmdLf?m=slm-5J3bFWUHHx6rq4AxYDoD
pXalb_IC_Cas5	CBS-068	encoding X. albilineans type I-C cas5	Wimmer et al. 2022 (PMID: 35216669)	-	https://benchling.com/s/seq-fx2pIzcu4nVVMA1mK2XC?m=slm-ruiHN4wCw5Y2eji2LAEI
pXalb_IC_Cas7	CBS-090	encoding X. albilineans type I-C cas7	Wimmer et al. 2022 (PMID: 35216669)	-	https://benchling.com/s/seq-z409zZTScM4o6n2cjBjq?m=slm-Rxp1Fhfnhj3YEzByvdsl
pXalb_IC_Cas8	CBS-076	encoding X. albilineans type I-C cas8	Wimmer et al. 2022 (PMID: 35216669)	-	https://benchling.com/s/seq-MS2AJgyRVra9gprLpnD1?m=slm-Cvljzi4BSmNbSDTHnjOc
pXalb_IC_Cascade_GG	CBS-4133	Golden Gate vector for X. albilineans type I-C Cascade genes and single spacer array	this study	-	https://benchling.com/s/seq-Kv1NcEDovbONHJ9UTNBe?m=slm-pPU5gwiu6xm0aZA3m4uK
pXalb_IC_Cascade_NT	CBS-4138	encoding X. albilineans type I-C Cascade genes without single spacer array	this study	-	https://benchling.com/s/seq-ggvjI7kp7ADmESxk0hnj?m=slm-t6xR2X4eU9ZP3XQKS6Qp
pXalb_IC_Cascade_sp1	CBS-4145	encoding X. albilineans type I-C Cascade genes and single spacer array targeting lacZ promoter	this study	-	https://benchling.com/s/seq-I4uMvNPQHIOM0lFCY7hM?m=slm-V4rFE7FVhfsKP8wgU0Hl
pXalb_IC_Cascade_sp2	CBS-4149	encoding X. albilineans type I-C Cascade genes and single spacer array targeting lacZ	this study	-	https://benchling.com/s/seq-bqmlm7fdBxf2iB6CtnbN?m=slm-egwP6qI8YuqGvMlbsTSC
pXalb_IC_Cascade_sp3	CBS-4150	encoding X. albilineans type I-C Cascade genes and single spacer array targeting lacZ	this study	-	https://benchling.com/s/seq-4A8llev0PvU0eAXRlhfc?m=slm-Bcpt0VQk6fBMFH9aBHCJ
pXalb_IC_Cascade_sp4	CBS-4151	encoding X. albilineans type I-C Cascade genes and single spacer array targeting degfp promoter	this study	-	https://benchling.com/s/seq-mLbPo1aU7bnkNB1OpoxT?m=slm-TZqzMDmfvfwnI7C9SkuE
pXalb_IC_gRNA1	CBS-200	encoding X. albilineans type I-C single spacer array targeting degfp promoter	Wimmer et al. 2022 (PMID: 35216669)	-	https://benchling.com/s/seq-Pv7DeNUzx6CEBaNecCIp?m=slm-ja85ll62aGzj7xLi2Ujr
pXalb_IC_gRNA2	CBS-202	encoding X. albilineans type I-C single spacer array targeting upstream of degfp promoter	Wimmer et al. 2022 (PMID: 35216669)	-	https://benchling.com/s/seq-3r48tGZHk0V7i7Flcnup?m=slm-olhMu91qx7Qi8533VscL
pXalb_IC_gRNAnt	CBS-282	encoding X. albilineans type I-C single spacer array with non-targeting spacer	Wimmer et al. 2022 (PMID: 35216669)	-	https://benchling.com/s/seq-4aMeAIEV26rY8HuCjjyz?m=slm-htHmKRQOuJvJWyKu8LMq
pXalb_IF1_Cas2-3	CBS-044	encoding X. albilineans type I-F1 cas2-3	Wimmer et al. 2022 (PMID: 35216669)	178769	https://benchling.com/s/seq-PsjIyfennP6Hx8kpXGNp?m=slm-I6pUfJokJtbBZGNO6PDY
pXalb_IF1_Cas2-3_J23105	CBS-2790	encoding X. albilineans type I-F1 cas2-3 with J23105 promoter	this study	-	https://benchling.com/s/seq-32Fw9m50kR4tceeIyt9O?m=slm-tIEL3CiHz15ln7SgqQuK
pXalb_IF1_Cas5	CBS-047	encoding X. albilineans type I-F1 cas5	Wimmer et al. 2022 (PMID: 35216669)	-	https://benchling.com/s/seq-p9LFfBPwGUY3KLFp6ixZ?m=slm-HVB4NomaPZdsKzgVIKkS
pXalb_IF1_Cas6	CBS-051	encoding X. albilineans type I-F1 cas6	Wimmer et al. 2022 (PMID: 35216669)	-	https://benchling.com/s/seq-5XQH6d9XdslJgY95wDid?m=slm-3iqaj2zhjPeANc7IZa7J
pXalb_IF1_Cas7	CBS-049	encoding X. albilineans type I-F1 cas7	Wimmer et al. 2022 (PMID: 35216669)	-	https://benchling.com/s/seq-fjMzEVX2IJgwc4vQIX4a?m=slm-wL6Ze8kzO6HxhzHXPsuG
pXalb_IF1_Cas8	CBS-091	encoding X. albilineans type I-F1 cas8	Wimmer et al. 2022 (PMID: 35216669)	-	https://benchling.com/s/seq-zQe3FJmwv0uCaPkNnPaX?m=slm-QoSwY0zAj0C8utcRn0z2
pXalb_IF1_Cascade_NT	CBS-2703	encoding X. albilineans type I-F1 Cascade genes without single spacer array	this study	-	https://benchling.com/s/seq-uODY4wu7DdS9z0lFqWz8?m=slm-jdLvnyYCc32on9EphwFx
pXalb_IF1_Cascade_sp1	CBS-2702	encoding X. albilineans type I-F1 Cascade genes and single spacer array targeting lacZ promoter	this study	-	https://benchling.com/s/seq-G4aWwQbl6jZEtlg3hz0Q?m=slm-hJY0evB7Y6sIl2xhHLDA
pXalb_IF1_Cascade_sp2	CBS-2731	encoding X. albilineans type I-F1 Cascade genes and single spacer array targeting lacZ	this study	-	https://benchling.com/s/seq-4K2OY4o1Yhz6ANeWCNbI?m=slm-mTMGyVO3TvJv8bL898Sw
pXalb_IF1_Cascade_sp3	CBS-2708	encoding X. albilineans type I-F1 Cascade genes and single spacer array targeting lacZ	this study	-	https://benchling.com/s/seq-xR0hXmOj6UdneDb7btTx?m=slm-MpKLzSBnZCcKmS9VxeH5
pXalb_IF1_Cascade_sp4	CBS-4057	encoding X. albilineans type I-F1 Cascade genes and single spacer array targeting degfp promoter	this study	-	https://benchling.com/s/seq-8EPQnAjuacDwX339QxYi?m=slm-6V4uL9AtpU3cfEZiMEbf
pXalb_IF1_gRNA1	CBS-198	encoding X. albilineans type I-F1 single spacer array targeting degfp promoter	Wimmer et al. 2022 (PMID: 35216669)	-	https://benchling.com/s/seq-Z1nvx2yl8EcMirzOFMfB?m=slm-nF6rTxOm5Dk35pNTewXO
pXalb_IF1_gRNA2	CBS-208	encoding X. albilineans type I-F1 single spacer array targeting upstream of degfp promoter	Wimmer et al. 2022 (PMID: 35216669)	-	https://benchling.com/s/seq-UAtMbI2Bv0caxyUkYgZP?m=slm-f5PtsmP6e6elr7HIjYOm
pXalb_IF1_gRNAnt	CBS-283	encoding X. albilineans type I-F1 single spacer array with non-targeting spacer	Wimmer et al. 2022 (PMID: 35216669)	-	https://benchling.com/s/seq-j89yU6KdsH2wesUKlw68?m=slm-Q67JoZxsQZHObXJXU5Ot
pXalb_noCas3	CBS-2753	negative control plasmid missing cas3 gene	this study	-	https://benchling.com/s/seq-Tz7PI1Lg0PFlkZNG9IGK?m=slm-EAH7240SpU78IMd0b77K

## Sheet: Table S4
spacer	related CRISPR system	average sequence counts processed spacers	mismatches spacer/target	5′ PAM	genomic target position	closest gene	TPM of closest gene	Predicted prophage region@
array 4 spacer24	I-C	49.5	9	GTG	195944 - 195912	XALC_0150	67.1148	no
array 4 spacer1	I-C	50710.5	0	TCC	223306 - 223274	XALC_0178#	9.90257	yes
array 4 spacer30	I-C	3513	1	CTC	224773 - 224737	XALC_0182#	2.84687	yes
						XALC_0183#	7.92714	yes
array 6 spacer21	I-F1	83	1	GCC	225997 - 225966	XALC_0186*#	1.5377	yes
array4 spacer21	I-C	744	0	TTC	226162 - 226125	XALC_0187#	2.36276	yes
array6 spacer4	I-F1	16679.5	0	ACC	227986 - 227955	XALC_0189#	154.608	yes
array4 spacer18	I-C	109	1	TTT	232114 - 232080	XALC_0195#	9.40821	yes
array4 spacer32	I-C	276	0	TTC	239454 - 239418	XALC_0203#	10.0045	yes
array4 spacer19	I-C	112	0	TTC	241168 - 241135	XALC_0206#	6.41272	yes
array6 spacer19	I-F1	90.5	0	ACC	242415 - 242384	XALC_0206#	6.41272	yes
array4 spacer16/20	I-C	107/49	1	TTT	242885 - 242918	XALC_0207*#	7.5312	yes
array5 spacer1	I-F1	12125.5	4	CCT	242924 - 242893	XALC_0207*#	7.5312	yes
array4 spacer17	I-C	185.5	1	TTC	245629 - 245593	XALC_0210#	3.6771	yes
array4 spacer31	I-C	292.5	0	TTC	254149 - 254113	XALC_0224#	9.59911	yes
array2 spacer1	I-F1	30020.5	1	TCC	256054 - 256022	XALC_0224#	9.59911	yes
array4 spacer25	I-C	347	1	TTC	260227 - 260261	XALC_0228#	17.699	yes
array4 spacer28	I-C	8260	0	TTC	271563 - 271528	XALC_0242#	95.7948	yes
array4 spacer29	I-C	5622.5	9	GGG	373654 - 373688	XALC_0337	623.243	no
array4 spacer23	I-C	134	2	TTC	1795082 - 1795047	XALC_1544#	1.29911	yes
array4 spacer12	I-C	1192	4	TTC	1796072 - 1796038	XALC_1544*#	1.29911	yes
array6 spacer16	I-F1	333.5	1	CCC	83 - 52 (plasmid I)	XALp_3174	420.635	-
array6 spacer15	I-F1	45.5	4	ACC	495 - 526 (plasmid I)	XALp_3174	420.635	-
array6 spacer11	I-F1	1964.5	0	GCC	21805 - 21774 (plasmid I)	XALp_3194	338.74	-
*closest gene to target region
# located in predicted prophage region
@ see Table S2

## Sheet: Table S5
spacer	read count		average read count
IF array 1 sp1	505	608	556.5
IF array 1 sp2	706	1304	1005
IF array 2 sp1	22426	37615	30020.5
IF array 2 sp2	2982	5712	4347
IF array 3 sp1	15105	26135	20620
IF array 3 sp2	25656	42792	34224
IC array 4 sp1	40407	61014	50710.5
IC array 4 sp2	5902	9086	7494
IC array 4 sp3	8795	13362	11078.5
IC array 4 sp4	4131	6472	5301.5
IC array 4 sp5	7736	11586	9661
IC array 4 sp6	5277	7816	6546.5
IC array 4 sp7	155	259	207
IC array 4 sp8	3827	6265	5046
IC array 4 sp9	726	1321	1023.5
IC array 4 sp10	1645	2484	2064.5
IC array 4 sp11	4539	7283	5911
IC array 4 sp12	957	1427	1192
IC array 4 sp13	266	328	297
IC array 4 sp14	284	464	374
IC array 4 sp15	1415	2268	1841.5
IC array 4 sp16	82	132	107
IC array 4 sp17	139	232	185.5
IC array 4 sp18	85	133	109
IC array 4 sp19	88	136	112
IC array 4 sp20	43	55	49
IC array 4 sp21	602	886	744
IC array 4 sp22	903	1408	1155.5
IC array 4 sp23	102	166	134
IC array 4 sp24	42	57	49.5
IC array 4 sp25	270	424	347
IC array 4 sp26	765	1397	1081
IC array 4 sp27	30285	50962	40623.5
IC array 4 sp28	6593	9927	8260
IC array 4 sp29	4310	6935	5622.5
IC array 4 sp30	2734	4292	3513
IC array 4 sp31	208	377	292.5
IC array 4 sp32	226	326	276
IC array 4 sp33	51	74	62.5
IF array 5 sp1	9549	14702	12125.5
IF array 5 sp2	6692	13004	9848
IF array 6 sp1	4922	7886	6404
IF array 6 sp2	3306	5888	4597
IF array 6 sp3	2084	3752	2918
IF array 6 sp4	13397	19962	16679.5
IF array 6 sp5	1659	2652	2155.5
IF array 6 sp6	266	439	352.5
IF array 6 sp7	167	266	216.5
IF array 6 sp8	726	1380	1053
IF array 6 sp9	162	248	205
IF array 6 sp10	440	692	566
IF array 6 sp11	1515	2414	1964.5
IF array 6 sp12	508	827	667.5
IF array 6 sp13	60	68	64
IF array 6 sp14	34	58	46
IF array 6 sp15	38	53	45.5
IF array 6 sp16	239	428	333.5
IF array 6 sp17	99	181	140
IF array 6 sp18	29	51	40
IF array 6 sp19	62	119	90.5
IF array 6 sp20	43	54	48.5
IF array 6 sp21	71	95	83
IF array 6 sp22	13	28	20.5
IF array 6 sp23	187	345	266

## Sheet: Table S6
genomic region predicted prophage				gene	TPM		Target genes in prophage	TPM		Non-target genes in prophage	TPM		t-test comparison
204,842-292,722				XALC_0161	793.565		XALC_0178	9.90257		XALC_0161	793.565		0.000197145
				XALC_0162	408.574		XALC_0182	2.84687		XALC_0162	408.574
				XALC_0163	196.76		XALC_0183	7.92714		XALC_0163	196.76
				XALC_0164	334.433		XALC_0186	1.5377		XALC_0164	334.433
				XALC_0165	79.8793		XALC_0187	2.36276		XALC_0165	79.8793
				XALC_0166	150.598		XALC_0189	154.608		XALC_0166	150.598
				XALC_0167	76.0134		XALC_0195	9.40821		XALC_0167	76.0134
				XALC_0168	339.45		XALC_0203	10.0045		XALC_0168	339.45
	217,510-251,216			XALC_0169*	432.463		XALC_0206	6.41272		XALC_0169*	432.463
				XALC_0170	633.179		XALC_0207	7.5312		XALC_0170	633.179
				XALC_0171	19.8629		XALC_0210	3.6771		XALC_0171	19.8629
				XALC_0172	6.61081		XALC_0224	9.59911		XALC_0172	6.61081
				XALC_0173	8.33885		XALC_0228	17.699		XALC_0173	8.33885
				XALC_0174	4.71091		XALC_0242	95.7948		XALC_0174	4.71091
				XALC_0175	2.69929		XALC_1544	1.29911		XALC_0175	2.69929
				XALC_0176	19.4091					XALC_0176	19.4091
				XALC_0177	28.5441		AVERAGE	22.7074		XALC_0177	28.5441
				XALC_0178	9.90257					XALC_0179	5.33332
				XALC_0179	5.33332					XALC_0180	5.37123
				XALC_0180	5.37123					XALC_0181	1.88948
				XALC_0181	1.88948					XALC_0184	5.15523
				XALC_0182	2.84687					XALC_0185	1.30589
				XALC_0183	7.92714					XALC_0188	34.4776
				XALC_0184	5.15523					XALC_0190	78.3678
				XALC_0185	1.30589					XALC_0191	1196.01
				XALC_0186	1.5377					XALC_0192	4.30857
				XALC_0187	2.36276					XALC_0193	679.513
				XALC_0188	34.4776					XALC_0194	1418.55
				XALC_0189	154.608					XALC_0196	3.76829
				XALC_0190	78.3678					XALC_0197	5.39035
				XALC_0191	1196.01					XALC_0198	7.1398
				XALC_0192	4.30857					XALC_0199	5.92849
				XALC_0193	679.513					XALC_0200	14.925
				XALC_0194	1418.55					XALC_0201	7.10926
				XALC_0195	9.40821					XALC_0202	12.1298
				XALC_0196	3.76829					XALC_0204	11.5688
				XALC_0197	5.39035					XALC_0205	3.84976
				XALC_0198	7.1398					XALC_0207	7.5312
				XALC_0199	5.92849					XALC_0208	4.41355
				XALC_0200	14.925					XALC_0209	4.01896
				XALC_0201	7.10926					XALC_0211	1.53319
				XALC_0202	12.1298					XALC_0212	9.57467
				XALC_0203	10.0045					XALC_0213	3.29968
				XALC_0204	11.5688					XALC_0214	3.0391
				XALC_0205	3.84976					XALC_0215	1.94673
				XALC_0206	6.41272					XALC_0216	6.58345
				XALC_0207	7.5312					XALC_0217	2.6554
				XALC_0208	4.41355					XALC_0218	2.69838
				XALC_0209	4.01896					XALC_0219	2.47676
				XALC_0210	3.6771					XALC_0220*	3.86773
				XALC_0211	1.53319					XALC_0221	2.4481
				XALC_0212	9.57467					XALC_0222	11.317
				XALC_0213	3.29968					XALC_0223	54.3935
				XALC_0214	3.0391					XALC_0225	29.7004
				XALC_0215	1.94673					XALC_0226	31.0289
				XALC_0216	6.58345					XALC_0227	81.4561
				XALC_0217	2.6554					XALC_0229	9.62522
				XALC_0218	2.69838					XALC_0230	45.9865
				XALC_0219	2.47676					XALC_0231	28.0423
				XALC_0220*	3.86773					XALC_0232	315.71
				XALC_0221	2.4481					XALC_0233	131.024
	251,524-271,683			XALC_0222	11.317					XALC_0234	367.876
				XALC_0223	54.3935					XALC_0235	110.209
				XALC_0224	9.59911					XALC_0236	287.241
				XALC_0225	29.7004					XALC_0237	33.2615
				XALC_0226	31.0289					XALC_0238	73.0088
				XALC_0227	81.4561					XALC_0239	73.5682
				XALC_0228	17.699					XALC_0240	129.059
				XALC_0229	9.62522					XALC_0241	102.031
				XALC_0230	45.9865					XALC_0242	95.7948
				XALC_0231	28.0423					XALC_0243	218.923
				XALC_0232	315.71					XALC_0244	1584.8
				XALC_0233	131.024					XALC_0245	1796.11
				XALC_0234	367.876					XALC_0246	154.969
				XALC_0235	110.209					XALC_0247	48.0737
				XALC_0236	287.241					XALC_0248	94.4379
				XALC_0237	33.2615					XALC_0249	72.5134
				XALC_0238	73.0088					XALC_0250	957.8
				XALC_0239	73.5682					XALC_0251	93.0069
				XALC_0240	129.059					XALC_0252	57.0605
				XALC_0241	102.031					XALC_0253	104.266
				XALC_0242	95.7948					XALC_0255	1997.86
				XALC_0243	218.923					XALC_0256	2123.7
				XALC_0244	1584.8					XALC_0257	182.587
				XALC_0245	1796.11					XALC_0258	146.55
				XALC_0246	154.969					XALC_0259	4405.73
				XALC_0247	48.0737					XALC_0260	49.0404
				XALC_0248	94.4379					XALC_0261	24.8275
				XALC_0249	72.5134					XALC_0262	591.342
				XALC_0250	957.8					XALC_0263*	335.336
				XALC_0251	93.0069
				XALC_0252	57.0605					AVERAGE	268.25
				XALC_0253	104.266
				XALC_0255	1997.86
				XALC_0256	2123.7
				XALC_0257	182.587
				XALC_0258	146.55
				XALC_0259	4405.73
				XALC_0260	49.0404
				XALC_0261	24.8275
				XALC_0262	591.342
				XALC_0263*	335.336
